# Supplementary material for: Long-Term Outcomes of the Dietary Approaches to Stop Hypertension (DASH) Intervention in Nonobstructive Coronary Artery Disease: Follow-Up of the DISCO-CT Study
Source: Nutrients. 2025 Aug 6;17(15):2565. doi: 10.3390/nu17152565 (PMC12348568; doi:10.3390/nu17152565)
Supplement: Supplementary file 1 [file nutrients-17-02565-s001.zip]

Archive with 1 entries (1 files):
- nutrients-3760364-supplementary.pdf
